# Supplementary material for: Mg, Zn Substituted Calcium Phosphates—Thermodynamic Modeling, Biomimetic Synthesis in the Presence of Low-Weight Amino Acids and High Temperature Properties
Source: Materials (Basel). 2023 Oct 11;16(20):6638. doi: 10.3390/ma16206638 (PMC10608216; doi:10.3390/ma16206638)
Supplement: Supplementary file 1 [file materials-16-06638-s001.zip]

Archive with 1 entries (1 files):
- materials-2643260-supplementary.pdf
